# Supplementary material for: Target-Centered Drug Repurposing Predictions of Human Angiotensin-Converting Enzyme 2 (ACE2) and Transmembrane Protease Serine Subtype 2 (TMPRSS2) Interacting Approved Drugs for Coronavirus Disease 2019 (COVID-19) Treatment through a Drug-Target Interaction Deep Learning Model
Source: Viruses. 2020 Nov 18;12(11):1325. doi: 10.3390/v12111325 (PMC7698791; doi:10.3390/v12111325)
Supplement: Supplementary file 1 [file viruses-12-01325-s001.zip]

Archive with 4 entries (4 files):
- Table S1 - revised.xlsx
- __MACOSX/._Table S1 - revised.xlsx
- Table S2 - revised.xlsx
- __MACOSX/._Table S2 - revised.xlsx
