# Supplementary material for: Target-Centered Drug Repurposing Predictions of Human Angiotensin-Converting Enzyme 2 (ACE2) and Transmembrane Protease Serine Subtype 2 (TMPRSS2) Interacting Approved Drugs for Coronavirus Disease 2019 (COVID-19) Treatment through a Drug-Target Interaction Deep Learning Model
Source: Viruses. 2020 Nov 18;12(11):1325. doi: 10.3390/v12111325 (PMC7698791; doi:10.3390/v12111325)
Supplement: Supplementary file 1 [file viruses-12-01325-s001.zip › Table S1 - revised.xlsx]

## Sheet: ACE2 target
Table S1. FDA approved drugs predicted to have Kd < 100 nM against ACE2. Docking studies of those results annotated with NA (not available) cannot be performed due to a boron (B) atom.
Small molecules	SMILES used in the DTI prediction	DTI Kd (nM)	Autodock Vina ∆G (kcal/mol)
Pentostatin	OC[C@H]1O[C@@H](n2cnc3c2N=CNC[C@H]3O)C[C@@H]1O	0.0189166	-6.5
Liothyronine	N[C@@H](Cc1cc(I)c(Oc2ccc(O)c(I)c2)c(I)c1)C(=O)O	0.434395	-5.6
Emtricitabine	Nc1nc(=O)n([C@@H]2CS[C@H](CO)O2)cc1F	0.449406	-5.4
Tiotropium	C[N+]1(C)[C@H]2C[C@H](OC(=O)C(O)(c3cccs3)c3cccs3)C[C@@H]1[C@H]1O[C@@H]21	0.923713	-6.2
Obeticholic acid	CC[C@@H]1[C@@H]2C[C@H](O)CC[C@]2(C)[C@H]2CC[C@@]3(C)[C@@H](CC[C@@H]3[C@H](C)CCC(=O)O)[C@@H]2[C@@H]1O	0.975681	-6.7
Mestranol	C#C[C@]1(O)CC[C@H]2[C@@H]3CCc4cc(OC)ccc4[C@H]3CC[C@@]21C	1.0176	-7.1
Gemcitabine	Nc1ccn([C@@H]2O[C@H](CO)[C@@H](O)C2(F)F)c(=O)n1	1.10459	-6.2
Levorphanol	CN1CC[C@]23CCCC[C@H]2[C@H]1Cc1ccc(O)cc13	1.30447	-6.1
Levallorphan	C=CCN1CC[C@]23CCCC[C@H]2[C@H]1Cc1ccc(O)cc13	1.36595	-6
Methscopolamine	C[N+]1(C)[C@H]2C[C@H](OC(=O)[C@H](CO)c3ccccc3)C[C@@H]1[C@H]1O[C@@H]21	1.39874	-5.7
Enalaprilat	C[C@H](N[C@@H](CCc1ccccc1)C(=O)O)C(=O)N1CCC[C@H]1C(=O)O	1.46058	-6.3
Bremelanotide	CCCC[C@H](NC(C)=O)C(=O)N[C@H]1CC(=O)NCCCC[C@@H](C(=O)O)NC(=O)[C@H](Cc2c[nH]c3ccccc23)NC(=O)[C@H](CCCNC(=N)N)NC(=O)[C@@H](Cc2ccccc2)NC(=O)[C@H](Cc2cnc[nH]2)NC1=O	1.49133	-8.1
Norethynodrel	C#C[C@]1(O)CC[C@H]2[C@@H]3CCC4=C(CCC(=O)C4)[C@H]3CC[C@@]21C	1.51336	-6.6
Epicriptine	CC[C@@H](C)[C@H]1C(=O)N2CCC[C@H]2[C@]2(O)O[C@](NC(=O)[C@@H]3C[C@@H]4c5cccc6[nH]cc(c56)C[C@H]4N(C)C3)(C(C)C)C(=O)N12	1.56414	-7.9
Rolitetracycline	CN(C)[C@@H]1C(O)=C(C(=O)NCN2CCCC2)C(=O)[C@@]2(O)C(O)=C3C(=O)c4c(O)cccc4[C@@](C)(O)[C@H]3C[C@@H]12	1.57232	-7.4
Diacetyl benzoyl lathyrol	C=C1CC[C@H]2[C@@H](/C=C(\C)C(=O)[C@@]3(OC(C)=O)C[C@H](C)[C@H](OC(=O)c4ccccc4)[C@@H]3[C@H]1OC(C)=O)C2(C)C	1.76962	-6.8
Pizotifen	CN1CCC(=C2c3ccccc3CCc3sccc32)CC1	1.7988	-6.1
Dapagliflozin	CCOc1ccc(Cc2cc([C@@H]3O[C@H](CO)[C@@H](O)[C@H](O)[C@H]3O)ccc2Cl)cc1	1.80072	-6.9
Clobetasol	C[C@H]1C[C@H]2[C@@H]3CCC4=CC(=O)C=C[C@]4(C)[C@@]3(F)[C@@H](O)C[C@]2(C)[C@@]1(O)C(=O)CCl	1.80464	-6.6
Lurasidone	O=C1[C@H]2[C@@H]3CC[C@@H](C3)[C@H]2C(=O)N1C[C@@H]1CCCC[C@H]1CN1CCN(c2nsc3ccccc23)CC1	1.86052	-7.3
Buprenorphine	CO[C@]12CC[C@@]3(C[C@@H]1[C@](C)(O)C(C)(C)C)[C@H]1Cc4ccc(O)c5c4[C@@]3(CCN1CC1CC1)[C@H]2O5	1.86758	-7
Aclidinium	O=C(O[C@H]1C[N+]2(CCCOc3ccccc3)CCC1CC2)C(O)(c1cccs1)c1cccs1	1.88317	-6.1
Norethisterone	C#C[C@]1(O)CC[C@H]2[C@@H]3CCC4=CC(=O)CC[C@@H]4[C@H]3CC[C@@]21C	1.9243	-6.9
Calcipotriol	C=C1/C(=C\C=C2/CCC[C@@]3(C)[C@H]2CC[C@@H]3[C@H](C)/C=C/[C@@H](O)C2CC2)C[C@@H](O)C[C@@H]1O	1.9756	-6.6
Octreotide	C[C@@H](O)[C@@H]1NC(=O)[C@H](CCCCN)NC(=O)[C@@H](Cc2c[nH]c3ccccc23)NC(=O)[C@H](Cc2ccccc2)NC(=O)[C@@H](NC(=O)[C@H](N)Cc2ccccc2)CSSC[C@@H](C(=O)N[C@H](CO)[C@@H](C)O)NC1=O	2.16177	-7.1
Umeclidinium	OC(c1ccccc1)(c1ccccc1)C12CC[N+](CCOCc3ccccc3)(CC1)CC2	2.26809	-7.2
Cholecalciferol	C=C1CC[C@H](O)C/C1=C/C=C1\CCC[C@@]2(C)[C@H]1CC[C@@H]2[C@H](C)CCCC(C)C	2.27802	-5.9
Fluoxymesterone	C[C@]1(O)CC[C@H]2[C@@H]3CCC4=CC(=O)CC[C@]4(C)[C@@]3(F)[C@@H](O)C[C@@]21C	2.29169	-6.7
Docetaxel	CC(=O)O[C@@]12CO[C@@H]1C[C@H](O)[C@@]1(C)C(=O)[C@H](O)C3=C(C)[C@@H](OC(=O)[C@H](O)[C@@H](NC(=O)OC(C)(C)C)c4ccccc4)C[C@@](O)([C@@H](OC(=O)c4ccccc4)[C@@H]12)C3(C)C	2.35855	-7.2
Alfacalcidol	C=C1/C(=C\C=C2/CCC[C@@]3(C)[C@H]2CC[C@@H]3[C@H](C)CCCC(C)C)C[C@@H](O)C[C@@H]1O	2.37858	-6.1
Granisetron	CN1[C@H]2CCC[C@@H]1C[C@H](NC(=O)c1nn(C)c3ccccc13)C2	2.39229	-7
Lamivudine	Nc1ccn([C@@H]2CS[C@H](CO)O2)c(=O)n1	2.52067	-5
Alprostadil	CCCCC[C@H](O)/C=C/[C@H]1[C@H](O)CC(=O)[C@@H]1CCCCCCC(=O)O	2.62137	-5.4
Metergoline	CN1C[C@H](CNC(=O)OCc2ccccc2)C[C@@H]2c3cccc4c3c(cn4C)C[C@H]21	2.65669	-7.1
Deserpidine	COC(=O)[C@H]1[C@H]2C[C@@H]3c4[nH]c5ccccc5c4CCN3C[C@H]2C[C@@H](OC(=O)c2cc(OC)c(OC)c(OC)c2)[C@@H]1OC	2.66173	-7.1
Mupirocin	C/C(=C\C(=O)OCCCCCCCCC(=O)O)C[C@@H]1OC[C@H](C[C@@H]2O[C@H]2[C@@H](C)[C@H](C)O)[C@@H](O)[C@H]1O	2.81642	-6.2
Cholic Acid	C[C@H](CCC(=O)O)[C@H]1CC[C@H]2[C@H]3[C@H](C[C@H](O)[C@@]21C)[C@@]1(C)CC[C@@H](O)C[C@H]1C[C@H]3O	2.86471	-6.6
Danazol	C#C[C@]1(O)CC[C@H]2[C@@H]3CCC4=Cc5oncc5C[C@]4(C)[C@H]3CC[C@@]21C	2.86814	-6.7
Zolmitriptan	CN(C)CCc1c[nH]c2ccc(C[C@H]3COC(=O)N3)cc12	2.98798	-6.3
Tibolone	C#C[C@]1(O)CC[C@H]2[C@H]3[C@H](CC[C@@]21C)C1=C(CC(=O)CC1)C[C@H]3C	3.0094	-7
Pentazocine	CC(C)=CCN1CC[C@@]2(C)c3cc(O)ccc3C[C@@H]1[C@@H]2C	3.29109	-6.4
Clobetasone	C[C@H]1C[C@H]2[C@@H]3CCC4=CC(=O)C=C[C@]4(C)[C@@]3(F)C(=O)C[C@]2(C)[C@@]1(O)C(=O)CCl	3.30239	-6.5
Betamethasone	C[C@H]1C[C@H]2[C@@H]3CCC4=CC(=O)C=C[C@]4(C)[C@@]3(F)[C@@H](O)C[C@]2(C)[C@@]1(O)C(=O)CO	3.32643	-6.5
Canagliflozin	Cc1ccc([C@@H]2O[C@H](CO)[C@@H](O)[C@H](O)[C@H]2O)cc1Cc1ccc(-c2ccc(F)cc2)s1	3.36135	-7.1
Lisuride	CCN(CC)C(=O)N[C@H]1C=C2c3cccc4[nH]cc(c34)C[C@H]2N(C)C1	3.36364	-6.4
Cabergoline	C=CCN1C[C@H](C(=O)N(CCCN(C)C)C(=O)NCC)C[C@@H]2c3cccc4[nH]cc(c34)C[C@H]21	3.41573	-6.7
Norelgestromin	C#C[C@]1(O)CC[C@H]2[C@@H]3CCC4=CC(=NO)CC[C@@H]4[C@H]3CC[C@@]21CC	3.46693	-5.9
Doxercalciferol	C=C1/C(=C\C=C2/CCC[C@@]3(C)[C@H]2CC[C@@H]3[C@H](C)/C=C/[C@H](C)C(C)C)C[C@@H](O)C[C@@H]1O	3.50165	-7.3
Remifentanil	CCC(=O)N(c1ccccc1)C1(C(=O)OC)CCN(CCC(=O)OC)CC1	3.56219	-5.7
Difluprednate	CCCC(=O)O[C@]1(C(=O)COC(C)=O)CC[C@H]2[C@@H]3C[C@H](F)C4=CC(=O)C=C[C@]4(C)[C@@]3(F)[C@@H](O)C[C@@]21C	3.78361	-6.7
Everolimus	CO[C@H]1C[C@@H]2CC[C@@H](C)[C@@](O)(O2)C(=O)C(=O)N2CCCC[C@H]2C(=O)O[C@H]([C@H](C)C[C@@H]2CC[C@@H](OCCO)[C@H](OC)C2)CC(=O)[C@H](C)/C=C(\C)[C@@H](O)[C@@H](OC)C(=O)[C@H](C)C[C@H](C)/C=C/C=C/C=C/1C	3.88947	-6.3
Scopolamine	CN1[C@H]2C[C@H](OC(=O)[C@H](CO)c3ccccc3)C[C@@H]1[C@H]1O[C@@H]21	3.92034	-6.4
Rotigotine	CCCN(CCc1cccs1)[C@H]1CCc2c(O)cccc2C1	3.94738	-5.2
Dihydrotachysterol	CC(C)[C@@H](C)/C=C/[C@@H](C)[C@H]1CC[C@H]2/C(=C/C=C3\C[C@@H](O)CC[C@@H]3C)CCC[C@@]21C	3.99046	-6.4
Alitretinoin	CC1=C(/C=C/C(C)=C\C=C\C(C)=C\C(=O)O)C(C)(C)CCC1	4.15169	-6
Oftasceine	O=C(O)CN(CC(=O)O)Cc1cc2c(cc1O)Oc1cc(O)c(CN(CC(=O)O)CC(=O)O)cc1C21OC(=O)c2ccccc21	4.21938	-7.3
Dinoprostone	CCCCC[C@H](O)/C=C/[C@H]1[C@H](O)CC(=O)[C@@H]1C/C=C\CCCC(=O)O	4.34356	-5.8
Ertugliflozin	CCOc1ccc(Cc2cc([C@]34OC[C@](CO)(O3)[C@@H](O)[C@H](O)[C@H]4O)ccc2Cl)cc1	4.36273	-6.9
Panobinostat	Cc1[nH]c2ccccc2c1CCNCc1ccc(/C=C/C(=O)NO)cc1	4.38888	-5.1
Brexpiprazole	O=c1ccc2ccc(OCCCCN3CCN(c4cccc5sccc45)CC3)cc2[nH]1	4.44091	-6.7
Desogestrel	C#C[C@]1(O)CC[C@H]2[C@@H]3CCC4=CCCC[C@@H]4[C@H]3C(=C)C[C@@]21CC	4.44573	-6.7
Ergometrine	C[C@@H](CO)NC(=O)[C@@H]1C=C2c3cccc4[nH]cc(c34)C[C@H]2N(C)C1	4.5066	-6.7
Naratriptan	CNS(=O)(=O)CCc1ccc2[nH]cc(C3CCN(C)CC3)c2c1	4.51855	-6.2
Nabilone	CCCCCCC(C)(C)c1cc(O)c2c(c1)OC(C)(C)[C@@H]1CCC(=O)C[C@@H]21	4.55637	-6.9
Solifenacin	O=C(O[C@H]1CN2CCC1CC2)N1CCc2ccccc2[C@@H]1c1ccccc1	4.64269	-7.2
Lymecycline	CN(C)[C@@H]1C(O)=C(C(=O)NCNCCCC[C@H](N)C(=O)O)C(=O)[C@@]2(O)C(O)=C3C(=O)c4c(O)cccc4[C@@](C)(O)[C@H]3C[C@@H]12	4.69891	-7.6
Rolapitant	C[C@@H](OC[C@@]1(c2ccccc2)CC[C@]2(CCC(=O)N2)CN1)c1cc(C(F)(F)F)cc(C(F)(F)F)c1	4.76441	-6.9
Empagliflozin	OC[C@H]1O[C@@H](c2ccc(Cl)c(Cc3ccc(O[C@H]4CCOC4)cc3)c2)[C@H](O)[C@@H](O)[C@@H]1O	4.98421	-6.7
Pimecrolimus	CC[C@@H]1/C=C(\C)C[C@H](C)C[C@H](OC)[C@H]2O[C@@](O)(C(=O)C(=O)N3CCCC[C@H]3C(=O)O[C@H](/C(C)=C/[C@@H]3CC[C@H](Cl)[C@H](OC)C3)[C@H](C)[C@@H](O)CC1=O)[C@H](C)C[C@@H]2OC	5.01474	-7
Prednisone acetate	CC(=O)OCC(=O)[C@@]1(O)CC[C@H]2[C@@H]3CCC4=CC(=O)C=C[C@]4(C)[C@H]3C(=O)C[C@@]21C	5.28683	-7.4
Fluticasone propionate	CCC(=O)O[C@]1(C(=O)SCF)[C@H](C)C[C@H]2[C@@H]3C[C@H](F)C4=CC(=O)C=C[C@]4(C)[C@@]3(F)[C@@H](O)C[C@@]21C	5.38791	-6.4
Quinestrol	C#C[C@]1(O)CC[C@H]2[C@@H]3CCc4cc(OC5CCCC5)ccc4[C@H]3CC[C@@]21C	5.38978	-6.8
Estradiol	C[C@]12CC[C@@H]3c4ccc(O)cc4CC[C@H]3[C@@H]1CC[C@@H]2O	5.46369	-6.7
Ethinylestradiol	C#C[C@]1(O)CC[C@H]2[C@@H]3CCc4cc(O)ccc4[C@H]3CC[C@@]21C	5.512	-6.5
Almotriptan	CN(C)CCc1c[nH]c2ccc(CS(=O)(=O)N3CCCC3)cc12	5.54129	-5.6
Amphotericin B	C[C@@H]1OC(=O)C[C@H](O)C[C@H](O)CC[C@@H](O)[C@H](O)C[C@H](O)C[C@]2(O)C[C@H](O)[C@@H](C(=O)O)[C@H](C[C@@H](O[C@@H]3O[C@H](C)[C@@H](O)[C@H](N)[C@@H]3O)/C=C/C=C/C=C/C=C/C=C/C=C/C=C/[C@H](C)[C@@H](O)[C@H]1C)O2	5.61093	-7.3
Zofenopril	C[C@H](CSC(=O)c1ccccc1)C(=O)N1C[C@@H](Sc2ccccc2)C[C@H]1C(=O)O	5.68368	-6
Lisinopril	NCCCC[C@H](N[C@@H](CCc1ccccc1)C(=O)O)C(=O)N1CCC[C@H]1C(=O)O	5.69536	-6.2
Daclatasvir	COC(=O)N[C@H](C(=O)N1CCC[C@H]1c1ncc(-c2ccc(-c3ccc(-c4cnc([C@@H]5CCCN5C(=O)[C@@H](NC(=O)OC)C(C)C)[nH]4)cc3)cc2)[nH]1)C(C)C	5.81357	-7.7
Dronabinol	CCCCCc1cc(O)c2c(c1)OC(C)(C)[C@@H]1CCC(C)=C[C@@H]21	5.97314	-6.5
Atosiban	CCOc1ccc(C[C@H]2NC(=O)CCSSC[C@@H](C(=O)N3CCC[C@H]3C(=O)N[C@@H](CCCN)C(=O)NCC(N)=O)NC(=O)[C@H](CC(N)=O)NC(=O)[C@H]([C@@H](C)O)NC(=O)[C@H]([C@@H](C)CC)NC2=O)cc1	5.98726	-7.4
Drostanolone propionate	CCC(=O)O[C@H]1CC[C@H]2[C@@H]3CC[C@H]4CC(=O)[C@H](C)C[C@]4(C)[C@H]3CC[C@]12C	6.16896	-6.9
Methylergometrine	CC[C@@H](CO)NC(=O)[C@@H]1C=C2c3cccc4[nH]cc(c34)C[C@H]2N(C)C1	6.22581	-7
Epoprostenol	CCCCC[C@H](O)/C=C/[C@H]1[C@H](O)C[C@@H]2O/C(=C\CCCC(=O)O)C[C@@H]21	6.23837	-5.8
Butorphanol	Oc1ccc2c(c1)[C@@]13CCCC[C@@]1(O)[C@@H](C2)N(CC1CCC1)CC3	6.28647	-6.7
Tacrolimus	C=CC[C@@H]1/C=C(\C)C[C@H](C)C[C@H](OC)[C@H]2O[C@@](O)(C(=O)C(=O)N3CCCC[C@H]3C(=O)O[C@H](/C(C)=C/[C@@H]3CC[C@@H](O)[C@H](OC)C3)[C@H](C)[C@@H](O)CC1=O)[C@H](C)C[C@@H]2OC	6.33212	-6.7
Topotecan	CC[C@@]1(O)C(=O)OCc2c1cc1n(c2=O)Cc2cc3c(CN(C)C)c(O)ccc3nc2-1	6.76738	-7.1
Roflumilast	O=C(Nc1c(Cl)cncc1Cl)c1ccc(OC(F)F)c(OCC2CC2)c1	6.79401	-6.3
Calcifediol	C=C1CC[C@H](O)C/C1=C/C=C1\CCC[C@@]2(C)[C@H]1CC[C@@H]2[C@H](C)CCCC(C)(C)O	6.86072	-6.8
Testosterone propionate	CCC(=O)O[C@H]1CC[C@H]2[C@@H]3CCC4=CC(=O)CC[C@]4(C)[C@H]3CC[C@]12C	7.02226	-6.7
Talazoparib	Cn1ncnc1[C@H]1c2n[nH]c(=O)c3cc(F)cc(c23)N[C@@H]1c1ccc(F)cc1	7.04404	-8
Oxitriptan	N[C@@H](Cc1c[nH]c2ccc(O)cc12)C(=O)O	7.1013	-5.8
Pergolide	CCCN1C[C@H](CSC)C[C@@H]2c3cccc4[nH]cc(c34)C[C@H]21	7.41029	-5.8
Megestrol acetate	CC(=O)O[C@]1(C(C)=O)CC[C@H]2[C@@H]3C=C(C)C4=CC(=O)CC[C@]4(C)[C@H]3CC[C@@]21C	7.44346	-6.4
Dexamethasone acetate	CC(=O)OCC(=O)[C@@]1(O)[C@H](C)C[C@H]2[C@@H]3CCC4=CC(=O)C=C[C@]4(C)[C@@]3(F)[C@@H](O)C[C@@]21C	7.47835	-7.1
Fluocinolone acetonide	CC1(C)O[C@@H]2C[C@H]3[C@@H]4C[C@H](F)C5=CC(=O)C=C[C@]5(C)[C@@]4(F)[C@@H](O)C[C@]3(C)[C@]2(C(=O)CO)O1	8.0738	-6.8
Alvimopan	C[C@H]1CN(C[C@H](Cc2ccccc2)C(=O)NCC(=O)O)CC[C@@]1(C)c1cccc(O)c1	8.08885	-6.8
Ramelteon	CCC(=O)NCC[C@@H]1CCc2ccc3c(c21)CCO3	8.22216	-6.1
Lynestrenol	C#C[C@]1(O)CC[C@H]2[C@@H]3CCC4=CCCC[C@@H]4[C@H]3CC[C@@]21C	8.22676	-6.5
Ergocalciferol	C=C1CC[C@H](O)C/C1=C/C=C1\CCC[C@@]2(C)[C@H]1CC[C@@H]2[C@H](C)/C=C/[C@H](C)C(C)C	8.39559	-6.5
Eletriptan	CN1CCC[C@@H]1Cc1c[nH]c2ccc(CCS(=O)(=O)c3ccccc3)cc12	8.44225	-5.8
Benazepril	CCOC(=O)[C@H](CCc1ccccc1)N[C@H]1CCc2ccccc2N(CC(=O)O)C1=O	8.7124	-6.4
Ezetimibe	O=C1[C@H](CC[C@H](O)c2ccc(F)cc2)[C@@H](c2ccc(O)cc2)N1c1ccc(F)cc1	8.85819	-7.2
Etonogestrel	C#C[C@]1(O)CC[C@H]2[C@@H]3CCC4=CC(=O)CC[C@@H]4[C@H]3C(=C)C[C@@]21CC	8.87902	-6.5
Desoximetasone	C[C@@H]1C[C@H]2[C@@H]3CCC4=CC(=O)C=C[C@]4(C)[C@@]3(F)[C@@H](O)C[C@]2(C)[C@H]1C(=O)CO	8.91575	-6.5
Lubiprostone	CCCCC(F)(F)[C@@]1(O)CC[C@H]2[C@@H](CC(=O)[C@@H]2CCCCCCC(=O)O)O1	8.92919	-6
Methyltestosterone	C[C@]1(O)CC[C@H]2[C@@H]3CCC4=CC(=O)CC[C@]4(C)[C@H]3CC[C@@]21C	9.21175	-6.6
Frovatriptan	CN[C@@H]1CCc2[nH]c3ccc(C(N)=O)cc3c2C1	9.22308	-6.2
Testosterone cypionate	C[C@]12CC[C@H]3[C@@H](CCC4=CC(=O)CC[C@@]43C)[C@@H]1CC[C@@H]2OC(=O)CCC1CCCC1	9.32389	-6.9
Unoprostone	CCCCCCCC(=O)CC[C@H]1[C@H](O)C[C@H](O)[C@@H]1C/C=C\CCCC(=O)O	9.36755	-5.2
Erdafitinib	COc1cc(OC)cc(N(CCNC(C)C)c2ccc3ncc(-c4cnn(C)c4)nc3c2)c1	9.37575	-7
Dicyclomine	CCN(CC)CCOC(=O)C1(C2CCCCC2)CCCCC1	9.39864	-5.4
Dexamethasone	C[C@@H]1C[C@H]2[C@@H]3CCC4=CC(=O)C=C[C@]4(C)[C@@]3(F)[C@@H](O)C[C@]2(C)[C@@]1(O)C(=O)CO	9.49749	-6.2
Orlistat	CCCCCCCCCCC[C@@H](C[C@@H]1OC(=O)[C@H]1CCCCCC)OC(=O)[C@H](CC(C)C)NC=O	9.52912	-5.5
Iopamidol	C[C@H](O)C(=O)Nc1c(I)c(C(=O)NC(CO)CO)c(I)c(C(=O)NC(CO)CO)c1I	9.53084	-5.6
Menthyl salicylate	CC(C)[C@@H]1CC[C@@H](C)C[C@H]1OC(=O)c1ccccc1O	9.54632	-6.4
Efinaconazole	C=C1CCN([C@H](C)[C@](O)(Cn2cncn2)c2ccc(F)cc2F)CC1	9.74868	-6.5
Crisaborole	N#Cc1ccc(Oc2ccc3c(c2)COB3O)cc1	9.84102	NA
Risperidone	Cc1nc2n(c(=O)c1CCN1CCC(c3noc4cc(F)ccc34)CC1)CCCC2	9.92789	-7.4
Valsartan	CCCCC(=O)N(Cc1ccc(-c2ccccc2-c2nn[nH]n2)cc1)[C@H](C(=O)O)C(C)C	9.99876	-6.3
Clopidogrel	COC(=O)[C@H](c1ccccc1Cl)N1CCc2sccc2C1	10.066	-6.3
Methylprednisone	C[C@H]1C[C@H]2[C@@H]3CC[C@](O)(C(=O)CO)[C@@]3(C)CC(=O)[C@@H]2[C@@]2(C)C=CC(=O)C=C12	10.0939	-6.4
Bendamustine	Cn1c(CCCC(=O)O)nc2cc(N(CCCl)CCCl)ccc21	10.183	-5.2
Mifepristone	CC#C[C@]1(O)CC[C@H]2[C@@H]3CCC4=CC(=O)CCC4=C3[C@@H](c3ccc(N(C)C)cc3)C[C@@]21C	10.305	-6.5
Hydromorphone	CN1CC[C@]23c4c5ccc(O)c4O[C@H]2C(=O)CC[C@H]3[C@H]1C5	10.3321	-6.2
Olopatadine	CN(C)CC/C=C1/c2ccccc2COc2ccc(CC(=O)O)cc21	10.5033	-7
Droperidol	O=C(CCCN1CC=C(n2c(=O)[nH]c3ccccc32)CC1)c1ccc(F)cc1	10.6322	-7.4
Tamsulosin	CCOc1ccccc1OCCN[C@H](C)Cc1ccc(OC)c(S(N)(=O)=O)c1	10.7858	-5.5
Anastrozole	CC(C)(C#N)c1cc(Cn2cncn2)cc(C(C)(C)C#N)c1	10.9786	-6.2
Siponimod	CCc1cc(/C(C)=N/OCc2ccc(C3CCCCC3)c(C(F)(F)F)c2)ccc1CN1CC(C(=O)O)C1	11.0074	-7.3
Ioxitalamic acid	CC(=O)Nc1c(I)c(C(=O)O)c(I)c(C(=O)NCCO)c1I	11.0395	-6.1
Penbutolol	CC(C)(C)NC[C@H](O)COc1ccccc1C1CCCC1	11.2272	-6.2
Niraparib	NC(=O)c1cccc2cn(-c3ccc([C@@H]4CCCNC4)cc3)nc12	11.2895	-6.5
Dihydro-alpha-ergocryptine	CC(C)C[C@H]1C(=O)N2CCC[C@H]2[C@]2(O)O[C@](NC(=O)[C@@H]3C[C@@H]4c5cccc6[nH]cc(c56)C[C@H]4N(C)C3)(C(C)C)C(=O)N12	11.7509	-7.3
Cobimetinib	O=C(c1ccc(F)c(F)c1Nc1ccc(I)cc1F)N1CC(O)([C@@H]2CCCCN2)C1	11.7651	-7
Estradiol cypionate	C[C@]12CC[C@@H]3c4ccc(O)cc4CC[C@H]3[C@@H]1CC[C@@H]2OC(=O)CCC1CCCC1	11.7964	-7.1
Diflorasone	C[C@H]1C[C@H]2[C@@H]3C[C@H](F)C4=CC(=O)C=C[C@]4(C)[C@@]3(F)[C@@H](O)C[C@]2(C)[C@@]1(O)C(=O)CO	11.9265	-7.1
Eprosartan	CCCCc1ncc(/C=C(\Cc2cccs2)C(=O)O)n1Cc1ccc(C(=O)O)cc1	11.9387	-5.8
Rucaparib	CNCc1ccc(-c2[nH]c3cc(F)cc4c3c2CCNC4=O)cc1	12.0048	-7.3
Bedaquiline	COc1nc2ccc(Br)cc2cc1[C@@H](c1ccccc1)[C@@](O)(CCN(C)C)c1cccc2ccccc12	12.0321	-7.8
Pholcodine	CN1CC[C@]23c4c5ccc(OCCN6CCOCC6)c4O[C@H]2[C@@H](O)C=C[C@H]3[C@H]1C5	12.0888	-6.3
Lorlatinib	C[C@H]1Oc2cc(cnc2N)-c2c(nn(C)c2C#N)CN(C)C(=O)c2ccc(F)cc21	12.2533	-6.7
Quinine	C=C[C@H]1CN2CC[C@H]1C[C@H]2[C@H](O)c1ccnc2ccc(OC)cc12	12.4486	-6.5
Naloxegol	C=CCN1CC[C@]23c4c5ccc(O)c4O[C@H]2[C@@H](OCCOCCOCCOCCOCCOCCOCCOC)CC[C@@]3(O)[C@H]1C5	12.481	-4.9
Hyoscyamine	CN1[C@H]2CC[C@@H]1C[C@H](OC(=O)[C@H](CO)c1ccccc1)C2	12.9112	-5.4
Isoaminile	CC(C)[C@](C#N)(C[C@H](C)N(C)C)c1ccccc1	12.9184	-5.1
Desonide	CC1(C)O[C@@H]2C[C@H]3[C@@H]4CCC5=CC(=O)C=C[C@]5(C)[C@H]4[C@@H](O)C[C@]3(C)[C@]2(C(=O)CO)O1	12.9541	-6.7
Eluxadoline	COc1ccc(CN(C(=O)[C@@H](N)Cc2c(C)cc(C(N)=O)cc2C)[C@@H](C)c2nc(-c3ccccc3)c[nH]2)cc1C(=O)O	13.0953	-7
Cyproheptadine	CN1CCC(=C2c3ccccc3C=Cc3ccccc32)CC1	13.1109	-6.8
Yohimbine	COC(=O)[C@H]1[C@@H](O)CC[C@H]2CN3CCc4c([nH]c5ccccc45)[C@@H]3C[C@@H]21	13.17	-6.7
Oxymetazoline	Cc1cc(C(C)(C)C)c(O)c(C)c1CC1=NCCN1	13.187	-5.1
Benzhydrocodone	COc1ccc2c3c1O[C@H]1C(OC(=O)c4ccccc4)=CC[C@H]4[C@@H](C2)N(C)CC[C@]314	13.209	-7
Trandolapril	CCOC(=O)[C@H](CCc1ccccc1)N[C@@H](C)C(=O)N1[C@H](C(=O)O)C[C@H]2CCCC[C@@H]21	13.4605	-6.7
Tapentadol	CC[C@@H](c1cccc(O)c1)[C@@H](C)CN(C)C	13.7301	-5.1
Ketotifen	CN1CCC(=C2c3ccccc3CC(=O)c3sccc32)CC1	13.7364	-6.2
Pimethixene	CN1CCC(=C2c3ccccc3Sc3ccccc32)CC1	13.7561	-5.7
Methylprednisolone	C[C@H]1C[C@H]2[C@@H]3CC[C@](O)(C(=O)CO)[C@@]3(C)C[C@H](O)[C@@H]2[C@@]2(C)C=CC(=O)C=C12	13.8209	-7.3
Meprednisone	C[C@H]1C[C@H]2[C@@H]3CCC4=CC(=O)C=C[C@]4(C)[C@H]3C(=O)C[C@]2(C)[C@@]1(O)C(=O)CO	13.8478	-6.6
Clobetasol propionate	CCC(=O)O[C@]1(C(=O)CCl)[C@@H](C)C[C@H]2[C@@H]3CCC4=CC(=O)C=C[C@]4(C)[C@@]3(F)[C@@H](O)C[C@@]21C	13.8535	-6.8
Gestrinone	C#C[C@]1(O)CC[C@H]2[C@@H]3CCC4=CC(=O)CCC4=C3C=C[C@@]21CC	14.1276	-6.5
Eslicarbazepine	NC(=O)N1c2ccccc2C[C@H](O)c2ccccc21	14.1763	-7.2
Periciazine	N#Cc1ccc2c(c1)N(CCCN1CCC(O)CC1)c1ccccc1S2	14.247	-6.1
Ouabain	C[C@@H]1O[C@@H](O[C@H]2C[C@@H](O)[C@]3(CO)[C@H]4[C@H](O)C[C@]5(C)[C@@H](C6=CC(=O)OC6)CC[C@]5(O)[C@@H]4CC[C@]3(O)C2)[C@H](O)[C@H](O)[C@H]1O	14.3229	-7.2
Tiludronic acid	O=P(O)(O)C(Sc1ccc(Cl)cc1)P(=O)(O)O	14.3543	-5.5
Avapritinib	Cn1cc(-c2cc3c(N4CCN(c5ncc([C@@](C)(N)c6ccc(F)cc6)cn5)CC4)ncnn3c2)cn1	14.6759	-8
Aripiprazole	O=C1CCc2ccc(OCCCCN3CCN(c4cccc(Cl)c4Cl)CC3)cc2N1	14.6915	-6.8
Tazemetostat	CCN(c1cc(-c2ccc(CN3CCOCC3)cc2)cc(C(=O)NCc2c(C)cc(C)[nH]c2=O)c1C)C1CCOCC1	14.8977	-7.3
Levobunolol	CC(C)(C)NC[C@H](O)COc1cccc2c1CCCC2=O	14.9207	-5.7
Dihydroergocristine	CC(C)[C@@]1(NC(=O)[C@@H]2C[C@@H]3c4cccc5[nH]cc(c45)C[C@H]3N(C)C2)O[C@@]2(O)[C@@H]3CCCN3C(=O)[C@H](Cc3ccccc3)N2C1=O	14.9406	-9.2
Fluticasone furoate	C[C@@H]1C[C@H]2[C@@H]3C[C@H](F)C4=CC(=O)C=C[C@]4(C)[C@@]3(F)[C@@H](O)C[C@]2(C)[C@@]1(OC(=O)c1ccco1)C(=O)SCF	15.2986	-7.1
Cilazapril	CCOC(=O)[C@H](CCc1ccccc1)N[C@H]1CCCN2CCC[C@@H](C(=O)O)N2C1=O	15.3077	-7.1
Trimetrexate	COc1cc(NCc2ccc3nc(N)nc(N)c3c2C)cc(OC)c1OC	15.5955	-5.9
Methylprednisolone hemisuccinate	C[C@H]1C[C@H]2[C@@H]3CC[C@](O)(C(=O)COC(=O)CCC(=O)O)[C@@]3(C)C[C@H](O)[C@@H]2[C@@]2(C)C=CC(=O)C=C12	15.5973	-6.7
Avatrombopag	O=C(Nc1nc(-c2cc(Cl)cs2)c(N2CCN(C3CCCCC3)CC2)s1)c1cnc(N2CCC(C(=O)O)CC2)c(Cl)c1	15.7487	-7.2
Tezacaftor	CC(C)(CO)c1cc2cc(NC(=O)C3(c4ccc5c(c4)OC(F)(F)O5)CC3)c(F)cc2n1C[C@@H](O)CO	15.904	-8
Osilodrostat	N#Cc1ccc([C@H]2CCc3cncn32)c(F)c1	15.9339	-5.6
Estradiol valerate	CCCCC(=O)O[C@H]1CC[C@H]2[C@@H]3CCc4cc(O)ccc4[C@H]3CC[C@]12C	16.3425	-6.1
Dutasteride	C[C@]12CC[C@H]3[C@@H](CC[C@H]4NC(=O)C=C[C@]34C)[C@@H]1CC[C@@H]2C(=O)Nc1cc(C(F)(F)F)ccc1C(F)(F)F	16.3509	-8.8
Chlorprothixene	CN(C)CC/C=C1/c2ccccc2Sc2ccc(Cl)cc21	16.5569	-6
Relebactam	O=C(NC1CCNCC1)[C@@H]1CC[C@@H]2CN1C(=O)N2OS(=O)(=O)O	16.7696	-6.2
Iopodic acid	CN(C)C=Nc1c(I)cc(I)c(CCC(=O)O)c1I	17.1211	-4.8
Polydatin	OC[C@H]1O[C@@H](Oc2cc(O)cc(/C=C/c3ccc(O)cc3)c2)[C@H](O)[C@@H](O)[C@@H]1O	17.1473	-6.9
Levacetylmethadol	CC[C@H](OC(C)=O)C(C[C@H](C)N(C)C)(c1ccccc1)c1ccccc1	17.245	-6
Ritodrine	C[C@H](NCCc1ccc(O)cc1)[C@H](O)c1ccc(O)cc1	17.255	-6
Fluticasone	C[C@@H]1C[C@H]2[C@@H]3C[C@H](F)C4=CC(=O)C=C[C@]4(C)[C@@]3(F)[C@@H](O)C[C@]2(C)[C@@]1(O)C(=O)SCF	17.2822	-6.6
Saquinavir	CC(C)(C)NC(=O)[C@@H]1C[C@@H]2CCCC[C@@H]2CN1C[C@@H](O)[C@H](Cc1ccccc1)NC(=O)[C@H](CC(N)=O)NC(=O)c1ccc2ccccc2n1	17.3477	-7.4
Triclosan	Oc1cc(Cl)ccc1Oc1ccc(Cl)cc1Cl	17.3643	-5.9
Trifluridine	O=c1[nH]c(=O)n([C@H]2C[C@H](O)[C@@H](CO)O2)cc1C(F)(F)F	17.7653	-5.8
Rifapentine	CO[C@H]1/C=C/O[C@@]2(C)Oc3c(C)c(O)c4c(O)c(c(/C=N/N5CCN(C6CCCC6)CC5)c(O)c4c3C2=O)NC(=O)/C(C)=C\C=C\[C@H](C)[C@H](O)[C@@H](C)[C@@H](O)[C@@H](C)[C@H](OC(C)=O)[C@@H]1C	17.8058	-8
Medrysone	CC(=O)[C@H]1CC[C@H]2[C@@H]3C[C@H](C)C4=CC(=O)CC[C@]4(C)[C@H]3[C@@H](O)C[C@]12C	17.8687	-7
Telaprevir	CCC[C@H](NC(=O)[C@@H]1[C@H]2CCC[C@H]2CN1C(=O)[C@@H](NC(=O)[C@@H](NC(=O)c1cnccn1)C1CCCCC1)C(C)(C)C)C(=O)C(=O)NC1CC1	17.9261	-6.7
Ulobetasol	C[C@H]1C[C@H]2[C@@H]3C[C@H](F)C4=CC(=O)C=C[C@]4(C)[C@@]3(F)[C@@H](O)C[C@]2(C)[C@@]1(O)C(=O)CCl	18.4109	-6.3
Acetyldigitoxin	CC(=O)O[C@H]1C[C@H](O[C@H]2[C@@H](O)C[C@H](O[C@H]3[C@@H](O)C[C@H](O[C@H]4CC[C@]5(C)[C@H]6CC[C@]7(C)[C@@H](C8=CC(=O)OC8)CC[C@]7(O)[C@@H]6CC[C@@H]5C4)O[C@@H]3C)O[C@@H]2C)O[C@H](C)[C@H]1O	18.9292	-8.6
Medroxyprogesterone acetate	CC(=O)O[C@]1(C(C)=O)CC[C@H]2[C@@H]3C[C@H](C)C4=CC(=O)CC[C@]4(C)[C@H]3CC[C@@]21C	19.0323	-6.9
Indacaterol	CCc1cc2c(cc1CC)CC(NC[C@H](O)c1ccc(O)c3[nH]c(=O)ccc13)C2	19.2074	-7.6
Estramustine phosphate	C[C@]12CC[C@@H]3c4ccc(OC(=O)N(CCCl)CCCl)cc4CC[C@H]3[C@@H]1CC[C@@H]2OP(=O)(O)O	19.3453	-6.3
Cortisone acetate	CC(=O)OCC(=O)[C@@]1(O)CC[C@H]2[C@@H]3CCC4=CC(=O)CC[C@]4(C)[C@H]3C(=O)C[C@@]21C	19.4388	-7.2
Darifenacin	NC(=O)C(c1ccccc1)(c1ccccc1)[C@@H]1CCN(CCc2ccc3c(c2)CCO3)C1	19.7874	-6.7
Taurocholic acid	C[C@H](CCC(=O)NCCS(=O)(=O)O)[C@H]1CC[C@H]2[C@H]3[C@H](C[C@H](O)[C@@]21C)[C@@]1(C)CC[C@@H](O)C[C@H]1C[C@H]3O	19.9788	-7.7
Flurandrenolide	CC1(C)O[C@@H]2C[C@H]3[C@@H]4C[C@H](F)C5=CC(=O)CC[C@]5(C)[C@H]4[C@@H](O)C[C@]3(C)[C@]2(C(=O)CO)O1	20.1267	-6.8
Romidepsin	C/C=C1\NC(=O)[C@H]2CSSCC/C=C/[C@H](CC(=O)N[C@H](C(C)C)C(=O)N2)OC(=O)[C@H](C(C)C)NC1=O	20.172	-6.7
Paricalcitol	C[C@@H](/C=C/[C@@H](C)[C@H]1CC[C@H]2/C(=C/C=C3C[C@@H](O)C[C@H](O)C3)CCC[C@@]21C)C(C)(C)O	20.2008	-7.2
Maprotiline	CNCCCC12CCC(c3ccccc31)c1ccccc12	20.2971	-6.7
Hydrocortisone acetate	CC(=O)OCC(=O)[C@@]1(O)CC[C@H]2[C@@H]3CCC4=CC(=O)CC[C@]4(C)[C@H]3[C@@H](O)C[C@@]21C	20.4287	-7
Metyrapone	CC(C)(C(=O)c1cccnc1)c1cccnc1	20.4591	-5.4
Gestonorone caproate	CCCCCC(=O)O[C@]1(C(C)=O)CC[C@H]2[C@@H]3CCC4=CC(=O)CC[C@@H]4[C@H]3CC[C@@]21C	20.5051	-6.5
Palonosetron	O=C1c2cccc3c2[C@H](CCC3)CN1[C@@H]1CN2CCC1CC2	20.6371	-6.7
Ombitasvir	COC(=O)N[C@H](C(=O)N1CCC[C@H]1C(=O)Nc1ccc([C@@H]2CC[C@@H](c3ccc(NC(=O)[C@@H]4CCCN4C(=O)[C@@H](NC(=O)OC)C(C)C)cc3)N2c2ccc(C(C)(C)C)cc2)cc1)C(C)C	20.9168	-7.7
Flumethasone	C[C@@H]1C[C@H]2[C@@H]3C[C@H](F)C4=CC(=O)C=C[C@]4(C)[C@@]3(F)[C@@H](O)C[C@]2(C)[C@@]1(O)C(=O)CO	21	-7.3
Norgestimate	C#C[C@]1(OC(C)=O)CC[C@H]2[C@@H]3CCC4=C/C(=N/O)CC[C@@H]4[C@H]3CC[C@@]21CC	21.0624	-6.3
Progesterone	CC(=O)[C@H]1CC[C@H]2[C@@H]3CCC4=CC(=O)CC[C@]4(C)[C@H]3CC[C@]12C	21.1048	-6.9
D-alpha-Tocopherol acetate	CC(=O)Oc1c(C)c(C)c2c(c1C)CC[C@@](C)(CCC[C@H](C)CCC[C@H](C)CCCC(C)C)O2	21.1781	-5.5
Phentolamine	Cc1ccc(N(CC2=NCCN2)c2cccc(O)c2)cc1	21.4884	-6.6
Estradiol benzoate	C[C@]12CC[C@@H]3c4ccc(OC(=O)c5ccccc5)cc4CC[C@H]3[C@@H]1CC[C@@H]2O	21.6733	-7.1
Bronopol	O=[N+]([O-])C(Br)(CO)CO	21.774	-4
Carfilzomib	CC(C)C[C@H](NC(=O)[C@H](CCc1ccccc1)NC(=O)CN1CCOCC1)C(=O)N[C@@H](Cc1ccccc1)C(=O)N[C@@H](CC(C)C)C(=O)[C@@]1(C)CO1	21.8111	-6.4
Ceftibuten	Nc1nc(/C(=C/CC(=O)O)C(=O)N[C@@H]2C(=O)N3C(C(=O)O)=CCS[C@H]23)cs1	21.9648	-6.4
Framycetin	NC[C@@H]1O[C@H](O[C@@H]2[C@@H](CO)O[C@@H](O[C@@H]3[C@@H](O)[C@H](N)C[C@H](N)[C@H]3O[C@H]3O[C@H](CN)[C@@H](O)[C@H](O)[C@H]3N)[C@@H]2O)[C@H](N)[C@@H](O)[C@@H]1O	22.4667	-6.8
Revefenacin	CN(CCN1CCC(OC(=O)Nc2ccccc2-c2ccccc2)CC1)C(=O)c1ccc(CN2CCC(C(N)=O)CC2)cc1	22.6657	-7.6
Aripiprazole lauroxil	CCCCCCCCCCCC(=O)OCN1C(=O)CCc2ccc(OCCCCN3CCN(c4cccc(Cl)c4Cl)CC3)cc21	22.7205	-7
Bromocriptine	CC(C)C[C@H]1C(=O)N2CCC[C@H]2[C@]2(O)O[C@](NC(=O)[C@@H]3C=C4c5cccc6[nH]c(Br)c(c56)C[C@H]4N(C)C3)(C(C)C)C(=O)N12	22.9109	-7.5
Ticlopidine	Clc1ccccc1CN1CCc2sccc2C1	22.9211	-6.2
Levobetaxolol	CC(C)NC[C@H](O)COc1ccc(CCOCC2CC2)cc1	23.0076	-4.9
Naloxone	C=CCN1CC[C@]23c4c5ccc(O)c4O[C@H]2C(=O)CC[C@@]3(O)[C@H]1C5	23.1977	-6.5
Tolterodine	Cc1ccc(O)c([C@H](CCN(C(C)C)C(C)C)c2ccccc2)c1	23.5081	-6.2
Rilmenidine	C1COC(NC(C2CC2)C2CC2)=N1	23.7074	-4.9
Amantadine	NC12CC3CC(CC(C3)C1)C2	23.8827	-4.9
Reserpine	COC(=O)[C@H]1[C@H]2C[C@@H]3c4[nH]c5cc(OC)ccc5c4CCN3C[C@H]2C[C@@H](OC(=O)c2cc(OC)c(OC)c(OC)c2)[C@@H]1OC	24.1352	-6.9
Nicergoline	CO[C@]12C[C@@H](COC(=O)c3cncc(Br)c3)CN(C)[C@@H]1Cc1cn(C)c3cccc2c13	24.2402	-7.1
Amcinonide	CC(=O)OCC(=O)[C@@]12OC3(CCCC3)O[C@@H]1C[C@H]1[C@@H]3CCC4=CC(=O)C=C[C@]4(C)[C@@]3(F)[C@@H](O)C[C@@]12C	24.4332	-7.6
Ciprofloxacin	O=C(O)c1cn(C2CC2)c2cc(N3CCNCC3)c(F)cc2c1=O	24.4498	-6.7
Alatrofloxacin	C[C@H](N)C(=O)N[C@@H](C)C(=O)N[C@H]1[C@@H]2CN(c3nc4c(cc3F)c(=O)c(C(=O)O)cn4-c3ccc(F)cc3F)C[C@@H]21	24.4553	-8
Flunisolide	CC1(C)O[C@@H]2C[C@H]3[C@@H]4C[C@H](F)C5=CC(=O)C=C[C@]5(C)[C@H]4[C@@H](O)C[C@]3(C)[C@]2(C(=O)CO)O1	24.6992	-6.9
Ritonavir	CC(C)c1nc(CN(C)C(=O)N[C@H](C(=O)N[C@@H](Cc2ccccc2)C[C@H](O)[C@H](Cc2ccccc2)NC(=O)OCc2cncs2)C(C)C)cs1	24.7051	-6.7
Deslanoside	C[C@H]1O[C@@H](O[C@H]2[C@@H](O)C[C@H](O[C@H]3CC[C@]4(C)[C@H]5C[C@@H](O)[C@]6(C)[C@@H](C7=CC(=O)OC7)CC[C@]6(O)[C@@H]5CC[C@@H]4C3)O[C@@H]2C)C[C@H](O)[C@@H]1O[C@H]1C[C@H](O)[C@H](O[C@@H]2O[C@H](CO)[C@@H](O)[C@H](O)[C@H]2O)[C@@H](C)O1	24.7459	-9.1
Paromomycin	NC[C@@H]1O[C@H](O[C@@H]2[C@@H](CO)O[C@@H](O[C@@H]3[C@@H](O)[C@H](N)C[C@H](N)[C@H]3O[C@H]3O[C@H](CO)[C@@H](O)[C@H](O)[C@H]3N)[C@@H]2O)[C@H](N)[C@@H](O)[C@@H]1O	24.8091	-6.8
Ixazomib	CC(C)C[C@H](NC(=O)CNC(=O)c1cc(Cl)ccc1Cl)B(O)O	24.831	NA	Docking study cannot be performed due to Boron atom
Valbenazine	COc1cc2c(cc1OC)[C@H]1C[C@@H](OC(=O)[C@@H](N)C(C)C)[C@H](CC(C)C)CN1CC2	25.2483	-6.9
Phenacemide	NC(=O)NC(=O)Cc1ccccc1	25.3185	-4.9
Halcinonide	CC1(C)O[C@@H]2C[C@H]3[C@@H]4CCC5=CC(=O)CC[C@]5(C)[C@@]4(F)[C@@H](O)C[C@]3(C)[C@]2(C(=O)CCl)O1	25.3468	-6.6
Physostigmine	CNC(=O)Oc1ccc2c(c1)[C@]1(C)CCN(C)[C@@H]1N2C	25.4969	-6.3
Fluocinonide	CC(=O)OCC(=O)[C@@]12OC(C)(C)O[C@@H]1C[C@H]1[C@@H]3C[C@H](F)C4=CC(=O)C=C[C@]4(C)[C@@]3(F)[C@@H](O)C[C@@]12C	25.5026	-6.9
Mitoxantrone	O=C1c2c(O)ccc(O)c2C(=O)c2c(NCCNCCO)ccc(NCCNCCO)c21	25.8536	-6.4
Belinostat	O=C(/C=C/c1cccc(S(=O)(=O)Nc2ccccc2)c1)NO	25.9099	-6.3
Dihydroergocornine	CC(C)[C@H]1C(=O)N2CCC[C@H]2[C@]2(O)O[C@](NC(=O)[C@@H]3C[C@@H]4c5cccc6[nH]cc(c56)C[C@H]4N(C)C3)(C(C)C)C(=O)N12	25.988	-8.4
Rimegepant	N[C@@H]1c2cccnc2[C@H](OC(=O)N2CCC(n3c(=O)[nH]c4ncccc43)CC2)CC[C@H]1c1cccc(F)c1F	26.0282	-7.7
Alfentanil	CCC(=O)N(c1ccccc1)C1(COC)CCN(CCn2nnn(CC)c2=O)CC1	26.6841	-6.1
Cabazitaxel	CO[C@H]1C[C@H]2OC[C@@]2(OC(C)=O)[C@H]2[C@H](OC(=O)c3ccccc3)[C@]3(O)C[C@H](OC(=O)[C@H](O)[C@@H](NC(=O)OC(C)(C)C)c4ccccc4)C(C)=C([C@@H](OC)C(=O)[C@]12C)C3(C)C	26.8244	-7.1
Prednisolone acetate	CC(=O)OCC(=O)[C@@]1(O)CC[C@H]2[C@@H]3CCC4=CC(=O)C=C[C@]4(C)[C@H]3[C@@H](O)C[C@@]21C	27.0331	-6.9
Norfloxacin	CCn1cc(C(=O)O)c(=O)c2cc(F)c(N3CCNCC3)cc21	27.401	-6.6
Brinzolamide	CCN[C@H]1CN(CCCOC)S(=O)(=O)c2sc(S(N)(=O)=O)cc21	27.7198	-5.2
Methotrexate	CN(Cc1cnc2nc(N)nc(N)c2n1)c1ccc(C(=O)N[C@@H](CCC(=O)O)C(=O)O)cc1	27.8022	-7
Ergosterol	CC(C)[C@@H](C)/C=C/[C@@H](C)[C@H]1CC[C@H]2C3=CC=C4C[C@@H](O)CC[C@]4(C)[C@H]3CC[C@@]21C	27.9492	-6.9
Pantethine	CC(C)(CO)[C@@H](O)C(=O)NCCC(=O)NCCSSCCNC(=O)CCNC(=O)[C@H](O)C(C)(C)CO	28.0474	-5.2
Stavudine	Cc1cn([C@H]2C=C[C@@H](CO)O2)c(=O)[nH]c1=O	28.1207	-5.9
Dezocine	C[C@@]12CCCCC[C@@H](Cc3ccc(O)cc31)[C@@H]2N	28.2867	-6.8
Pasireotide	NCCCC[C@@H]1NC(=O)[C@@H](Cc2c[nH]c3ccccc23)NC(=O)[C@H](c2ccccc2)NC(=O)[C@@H]2C[C@@H](OC(=O)NCCN)CN2C(=O)[C@H](Cc2ccccc2)NC(=O)[C@H](Cc2ccc(OCc3ccccc3)cc2)NC1=O	28.2874	-7.6
Irinotecan	CCc1c2c(nc3ccc(OC(=O)N4CCC(N5CCCCC5)CC4)cc13)-c1cc3c(c(=O)n1C2)COC(=O)[C@]3(O)CC	28.3717	-8.2
Ingenol mebutate	C/C=C(/C)C(=O)O[C@H]1C(C)=C[C@]23C(=O)[C@H](C=C(CO)[C@@H](O)[C@]12O)[C@H]1[C@@H](C[C@H]3C)C1(C)C	28.6011	-7
Latanoprostene bunod	O=C(CCC/C=C\C[C@H]1[C@@H](O)C[C@@H](O)[C@@H]1CC[C@@H](O)CCc1ccccc1)OCCCCO[N+](=O)[O-]	28.7674	-5.8
Ethynodiol diacetate	C#C[C@]1(OC(C)=O)CC[C@H]2[C@@H]3CCC4=C[C@@H](OC(C)=O)CC[C@@H]4[C@H]3CC[C@@]21C	28.9961	-5.8
Tenofovir disoproxil	CC(C)OC(=O)OCOP(=O)(CO[C@H](C)Cn1cnc2c(N)ncnc21)OCOC(=O)OC(C)C	29.2858	-5.8
Dinoprost	CCCCC[C@H](O)/C=C/[C@H]1[C@H](O)C[C@H](O)[C@@H]1C/C=C\CCCC(=O)O	29.6464	-6
Adefovir dipivoxil	CC(C)(C)C(=O)OCOP(=O)(COCCn1cnc2c(N)ncnc21)OCOC(=O)C(C)(C)C	29.6754	-6.4
Florbetaben (18F)	CNc1ccc(/C=C/c2ccc(OCCOCCOCC[18F])cc2)cc1	29.7773	-5.8
Naldemedine	CC(C)(NC(=O)C1=C(O)[C@@H]2Oc3c(O)ccc4c3[C@@]23CCN(CC2CC2)[C@H](C4)[C@]3(O)C1)c1nc(-c2ccccc2)no1	29.9392	-8.8
Dienogest	C[C@]12CCC3=C4CCC(=O)C=C4CC[C@H]3[C@@H]1CC[C@@]2(O)CC#N	30.0654	-6.5
Perindopril	CCC[C@H](N[C@@H](C)C(=O)N1[C@H](C(=O)O)C[C@@H]2CCCC[C@@H]21)C(=O)OCC	30.4163	-5.9
Finafloxacin	N#Cc1c(N2C[C@@H]3NCCO[C@H]3C2)c(F)cc2c(=O)c(C(=O)O)cn(C3CC3)c12	30.4605	-6.6
Sitaxentan	Cc1cc2c(cc1CC(=O)c1sccc1S(=O)(=O)Nc1onc(C)c1Cl)OCO2	30.9249	-6.6
Zanubrutinib	C=CC(=O)N1CCC([C@@H]2CCNc3c(C(N)=O)c(-c4ccc(Oc5ccccc5)cc4)nn32)CC1	31.3625	-7.4
Ciclesonide	CC(C)C(=O)OCC(=O)[C@@]12O[C@H](C3CCCCC3)O[C@@H]1C[C@H]1[C@@H]3CCC4=CC(=O)C=C[C@]4(C)[C@H]3[C@@H](O)C[C@@]12C	31.4345	-8.1
Nandrolone phenpropionate	C[C@]12CC[C@@H]3[C@H]4CCC(=O)C=C4CC[C@H]3[C@@H]1CC[C@@H]2OC(=O)CCc1ccccc1	31.4483	-7.3
Silodosin	C[C@H](Cc1cc2c(c(C(N)=O)c1)N(CCCO)CC2)NCCOc1ccccc1OCC(F)(F)F	31.5398	-6.3
Acrivastine	Cc1ccc(/C(=C\CN2CCCC2)c2cccc(/C=C/C(=O)O)n2)cc1	31.5633	-7.2
Iloperidone	COc1cc(C(C)=O)ccc1OCCCN1CCC(c2noc3cc(F)ccc23)CC1	31.9528	-6.5
Pantothenic acid	CC(C)(CO)[C@@H](O)C(=O)NCCC(=O)O	32.4342	-4.7
Protriptyline	CNCCCC1c2ccccc2C=Cc2ccccc21	32.9569	-6.6
Ozanimod	CC(C)Oc1ccc(-c2nc(-c3cccc4c3CC[C@@H]4NCCO)no2)cc1C#N	33.3803	-6.8
Ubrogepant	C[C@@H]1[C@H](c2ccccc2)C[C@H](NC(=O)c2cnc3c(c2)C[C@@]2(C3)C(=O)Nc3ncccc32)C(=O)N1CC(F)(F)F	33.496	-8.1
Ergotamine	CN1C[C@H](C(=O)N[C@]2(C)O[C@@]3(O)[C@@H]4CCCN4C(=O)[C@H](Cc4ccccc4)N3C2=O)C=C2c3cccc4[nH]cc(c34)C[C@H]21	33.6356	-9.1
Fosfomycin	C[C@@H]1O[C@@H]1P(=O)(O)O	33.7334	-3.7
Diltiazem	COc1ccc([C@@H]2Sc3ccccc3N(CCN(C)C)C(=O)[C@@H]2OC(C)=O)cc1	34.2373	-6.2
Aprepitant	C[C@@H](O[C@H]1OCCN(Cc2n[nH]c(=O)[nH]2)[C@H]1c1ccc(F)cc1)c1cc(C(F)(F)F)cc(C(F)(F)F)c1	34.438	-7
Larotrectinib	O=C(Nc1cnn2ccc(N3CCC[C@@H]3c3cc(F)ccc3F)nc12)N1CC[C@H](O)C1	34.5791	-6.8
Haloprogin	Clc1cc(Cl)c(OCC#CI)cc1Cl	34.6187	-4.5
Lemborexant	Cc1ncc(OC[C@@]2(c3cccc(F)c3)C[C@H]2C(=O)Nc2ccc(F)cn2)c(C)n1	34.8063	-6.9
Olanzapine	Cc1cc2c(s1)Nc1ccccc1N=C2N1CCN(C)CC1	35.2434	-6.2
Edoxaban	CN1CCc2nc(C(=O)N[C@@H]3C[C@@H](C(=O)N(C)C)CC[C@@H]3NC(=O)C(=O)Nc3ccc(Cl)cn3)sc2C1	35.6069	-7.3
Medrogestone	CC(=O)[C@@]1(C)CC[C@H]2[C@@H]3C=C(C)C4=CC(=O)CC[C@]4(C)[C@H]3CC[C@@]21C	35.6705	-6.6
Pravastatin	CC[C@H](C)C(=O)O[C@H]1C[C@H](O)C=C2C=C[C@H](C)[C@H](CC[C@@H](O)C[C@@H](O)CC(=O)O)[C@H]21	35.818	-6.7
Glutathione	N[C@@H](CCC(=O)N[C@@H](CS)C(=O)NCC(=O)O)C(=O)O	36.1308	-5.2
Lumacaftor	Cc1ccc(NC(=O)C2(c3ccc4c(c3)OC(F)(F)O4)CC2)nc1-c1cccc(C(=O)O)c1	36.2647	-8
Piretanide	NS(=O)(=O)c1cc(C(=O)O)cc(N2CCCC2)c1Oc1ccccc1	36.5465	-6.8
Spiramycin	CO[C@@H]1[C@@H](O[C@@H]2O[C@H](C)[C@@H](O[C@H]3C[C@@](C)(O)[C@@H](O)[C@H](C)O3)[C@H](N(C)C)[C@H]2O)[C@@H](CC=O)C[C@@H](C)[C@@H](O[C@H]2CC[C@H](N(C)C)[C@H](C)O2)/C=C/C=C/C[C@@H](C)OC(=O)C[C@H]1O	37.1467	-7.2
Morphine	CN1CC[C@]23c4c5ccc(O)c4O[C@H]2[C@@H](O)C=C[C@H]3[C@H]1C5	37.3507	-7
Florbetapir (18F)	CNc1ccc(/C=C/c2ccc(OCCOCCOCC[18F])nc2)cc1	37.3614	-5.8
Terbinafine	CN(C/C=C/C#CC(C)(C)C)Cc1cccc2ccccc12	37.4425	-5.5
Mephentermine	CNC(C)(C)Cc1ccccc1	37.4507	-5.1
Anisindione	COc1ccc(C2C(=O)c3ccccc3C2=O)cc1	37.5869	-6.7
Dextromethorphan	COc1ccc2c(c1)[C@]13CCCC[C@@H]1[C@H](C2)N(C)CC3	37.8489	-6.7
Flurazepam	CCN(CC)CCN1C(=O)CN=C(c2ccccc2F)c2cc(Cl)ccc21	38.0581	-6.4
Flupentixol	OCCN1CCN(CC/C=C2/c3ccccc3Sc3ccc(C(F)(F)F)cc32)CC1	38.2572	-7.2
Zidovudine	Cc1cn([C@H]2C[C@H](N=[N+]=[N-])[C@@H](CO)O2)c(=O)[nH]c1=O	38.6887	-6.3
Ozenoxacin	CNc1ncc(-c2ccc3c(=O)c(C(=O)O)cn(C4CC4)c3c2C)cc1C	39.5307	-6.8
Flavoxate	Cc1c(-c2ccccc2)oc2c(C(=O)OCCN3CCCCC3)cccc2c1=O	39.6132	-6.6
Apalutamide	CNC(=O)c1ccc(N2C(=S)N(c3cnc(C#N)c(C(F)(F)F)c3)C(=O)C23CCC3)cc1F	39.8533	-7.5
Vitamin E	Cc1c(C)c2c(c(C)c1O)CC[C@@](C)(CCC[C@H](C)CCC[C@H](C)CCCC(C)C)O2	39.9063	-5.6
Telotristat ethyl	CCOC(=O)[C@@H](N)Cc1ccc(-c2cc(O[C@H](c3ccc(Cl)cc3-n3ccc(C)n3)C(F)(F)F)nc(N)n2)cc1	39.9332	-7.2
Amitriptylinoxide	C[N+](C)([O-])CCC=C1c2ccccc2CCc2ccccc21	40.3791	-7.1
Arformoterol	COc1ccc(C[C@@H](C)NC[C@H](O)c2ccc(O)c(NC=O)c2)cc1	40.6546	-6.1
Diphemanil	C[N+]1(C)CCC(=C(c2ccccc2)c2ccccc2)CC1	41.2362	-6.2
Selexipag	CC(C)N(CCCCOCC(=O)NS(C)(=O)=O)c1cnc(-c2ccccc2)c(-c2ccccc2)n1	42.1287	-6.4
Piritramide	N#CC(CCN1CCC(C(N)=O)(N2CCCCC2)CC1)(c1ccccc1)c1ccccc1	42.1818	-6.7
Acarbose	C[C@H]1O[C@H](O[C@@H]2[C@@H](CO)O[C@H](O[C@H]([C@H](O)CO)[C@H](O)[C@@H](O)C=O)[C@H](O)[C@H]2O)[C@H](O)[C@@H](O)[C@@H]1N[C@H]1C=C(CO)[C@@H](O)[C@H](O)[C@H]1O	42.9859	-6.7
Levobupivacaine	CCCCN1CCCC[C@H]1C(=O)Nc1c(C)cccc1C	43.1495	-6.1
Rosuvastatin	CC(C)c1nc(N(C)S(C)(=O)=O)nc(-c2ccc(F)cc2)c1/C=C/[C@@H](O)C[C@@H](O)CC(=O)O	43.6378	-5.9
Tryptophan	N[C@@H](Cc1c[nH]c2ccccc12)C(=O)O	44.2236	-5.8
Gemeprost	CCCCC(C)(C)[C@H](O)/C=C/[C@H]1[C@H](O)CC(=O)[C@@H]1CCCC/C=C/C(=O)OC	44.3564	-5.6
Upadacitinib	CC[C@@H]1CN(C(=O)NCC(F)(F)F)C[C@@H]1c1cnc2cnc3[nH]ccc3n12	44.3872	-6.9
Oxycodone	COc1ccc2c3c1O[C@H]1C(=O)CC[C@@]4(O)[C@@H](C2)N(C)CC[C@]314	44.5921	-6.8
Tropisetron	CN1[C@H]2CC[C@@H]1C[C@H](OC(=O)c1c[nH]c3ccccc13)C2	44.642	-6.1
Doravirine	Cn1c(Cn2ccc(C(F)(F)F)c(Oc3cc(Cl)cc(C#N)c3)c2=O)n[nH]c1=O	44.7658	-6.8
Venetoclax	CC1(C)CCC(CN2CCN(c3ccc(C(=O)NS(=O)(=O)c4ccc(NCC5CCOCC5)c([N+](=O)[O-])c4)c(Oc4cnc5[nH]ccc5c4)c3)CC2)=C(c2ccc(Cl)cc2)C1	44.7727	-9.2
Pipecuronium	CC(=O)O[C@H]1C[C@@H]2CC[C@@H]3[C@H](CC[C@@]4(C)[C@H]3C[C@H](N3CC[N+](C)(C)CC3)[C@@H]4OC(C)=O)[C@@]2(C)C[C@@H]1N1CC[N+](C)(C)CC1	44.8359	-6.5
Adapalene	COc1ccc(-c2ccc3cc(C(=O)O)ccc3c2)cc1C12CC3CC(CC(C3)C1)C2	45.1062	-8
Hydrocortamate	CCN(CC)CC(=O)OCC(=O)[C@@]1(O)CC[C@H]2[C@@H]3CCC4=CC(=O)CC[C@]4(C)[C@H]3[C@@H](O)C[C@@]21C	45.2213	-6.4
Dexmethylphenidate	COC(=O)[C@H](c1ccccc1)[C@H]1CCCCN1	45.5844	-5.4
Triazolam	Cc1nnc2n1-c1ccc(Cl)cc1C(c1ccccc1Cl)=NC2	45.7702	-7.6
Cidofovir	Nc1ccn(C[C@@H](CO)OCP(=O)(O)O)c(=O)n1	46.0929	-5.3
Esketamine	CN[C@]1(c2ccccc2Cl)CCCCC1=O	46.2573	-5.6
Estradiol acetate	CC(=O)Oc1ccc2c(c1)CC[C@@H]1[C@@H]2CC[C@]2(C)[C@@H](O)CC[C@@H]12	46.3022	-6.8
Ramipril	CCOC(=O)[C@H](CCc1ccccc1)N[C@@H](C)C(=O)N1[C@H](C(=O)O)C[C@@H]2CCC[C@@H]21	46.3422	-6.7
Hydrocortisone butyrate	CCCC(=O)O[C@]1(C(=O)CO)CC[C@H]2[C@@H]3CCC4=CC(=O)CC[C@]4(C)[C@H]3[C@@H](O)C[C@@]21C	46.4349	-6.5
Bisoctrizole	CC(C)(C)CC(C)(C)c1cc(Cc2cc(C(C)(C)CC(C)(C)C)cc(-n3nc4ccccc4n3)c2O)c(O)c(-n2nc3ccccc3n2)c1	46.9488	-7.6
Digitoxin	C[C@H]1O[C@@H](O[C@H]2[C@@H](O)C[C@H](O[C@H]3[C@@H](O)C[C@H](O[C@H]4CC[C@]5(C)[C@H]6CC[C@]7(C)[C@@H](C8=CC(=O)OC8)CC[C@]7(O)[C@@H]6CC[C@@H]5C4)O[C@@H]3C)O[C@@H]2C)C[C@H](O)[C@@H]1O	47.0827	-7.3
Nicotine	CN1CCC[C@H]1c1cccnc1	47.1223	-4.4
Nabumetone	COc1ccc2cc(CCC(C)=O)ccc2c1	47.2176	-5.4
Alclofenac	C=CCOc1ccc(CC(=O)O)cc1Cl	47.4274	-5
Travoprost	CC(C)OC(=O)CCC/C=C\C[C@H]1[C@@H](O)C[C@@H](O)[C@@H]1/C=C/[C@@H](O)COc1cccc(C(F)(F)F)c1	47.701	-6.7
Streptomycin	CN[C@@H]1[C@H](O[C@H]2[C@H](O[C@@H]3[C@@H](NC(=N)N)[C@H](O)[C@@H](NC(=N)N)[C@H](O)[C@H]3O)O[C@@H](C)[C@]2(O)C=O)O[C@@H](CO)[C@H](O)[C@H]1O	47.7191	-6.4
Levamlodipine	CCOC(=O)C1=C(COCCN)NC(C)=C(C(=O)OC)[C@@H]1c1ccccc1Cl	47.814	-6.2
Encorafenib	COC(=O)N[C@@H](C)CNc1nccc(-c2cn(C(C)C)nc2-c2cc(Cl)cc(NS(C)(=O)=O)c2F)n1	48.2437	-7.1
Nomegestrol	CC(=O)[C@@]1(O)CC[C@H]2[C@@H]3C=C(C)C4=CC(=O)CC[C@@H]4[C@H]3CC[C@@]21C	48.2953	-6.4
Deferoxamine	CC(=O)N(O)CCCCCNC(=O)CCC(=O)N(O)CCCCCNC(=O)CCC(=O)N(O)CCCCCN	48.7385	-5.5
Indecainide	CC(C)NCCCC1(C(N)=O)c2ccccc2-c2ccccc21	48.9611	-6.5
Fesoterodine	CC(C)C(=O)Oc1ccc(CO)cc1[C@H](CCN(C(C)C)C(C)C)c1ccccc1	49.4217	-6.5
Methantheline	CC[N+](C)(CC)CCOC(=O)C1c2ccccc2Oc2ccccc21	50.4788	-6.4
Methylprednisolone aceponate	CCC(=O)O[C@]1(C(=O)COC(C)=O)CC[C@H]2[C@@H]3C[C@H](C)C4=CC(=O)C=C[C@]4(C)[C@H]3[C@@H](O)C[C@@]21C	50.4976	-7.2
Letermovir	COc1cccc(N2CCN(C3=Nc4c(F)cccc4[C@H](CC(=O)O)N3c3cc(C(F)(F)F)ccc3OC)CC2)c1	50.7279	-8
Tolcapone	Cc1ccc(C(=O)c2cc(O)c(O)c([N+](=O)[O-])c2)cc1	51.1017	-6.6
Lumiracoxib	Cc1ccc(Nc2c(F)cccc2Cl)c(CC(=O)O)c1	51.4444	-5.5
Omadacycline	CN(C)c1cc(CNCC(C)(C)C)c(O)c2c1C[C@H]1C[C@H]3[C@H](N(C)C)C(O)=C(C(N)=O)C(=O)[C@@]3(O)C(O)=C1C2=O	51.8796	-7.2
Methylnaltrexone	C[N@+]1(CC2CC2)CC[C@]23c4c5ccc(O)c4O[C@H]2C(=O)CC[C@@]3(O)[C@H]1C5	52.7296	-7.1
Paritaprevir	Cc1cnc(C(=O)N[C@H]2CCCCC/C=C\[C@@H]3C[C@@]3(C(=O)NS(=O)(=O)C3CC3)NC(=O)[C@@H]3C[C@@H](Oc4nc5ccccc5c5ccccc45)CN3C2=O)cn1	53.2145	-9.2
Desoxycorticosterone acetate	CC(=O)OCC(=O)[C@H]1CC[C@H]2[C@@H]3CCC4=CC(=O)CC[C@]4(C)[C@H]3CC[C@]12C	53.2666	-6.6
Ixabepilone	C/C(=C\c1csc(C)n1)[C@@H]1C[C@@H]2O[C@]2(C)CCC[C@H](C)[C@H](O)[C@@H](C)C(=O)C(C)(C)[C@@H](O)CC(=O)N1	53.2818	-7.4
Hydrocortisone valerate	CCCCC(=O)O[C@]1(C(=O)CO)CC[C@H]2[C@@H]3CCC4=CC(=O)CC[C@]4(C)[C@H]3[C@@H](O)C[C@@]21C	53.6105	-6.5
Triamcinolone	C[C@]12C[C@H](O)[C@@]3(F)[C@@H](CCC4=CC(=O)C=C[C@@]43C)[C@@H]1C[C@@H](O)[C@]2(O)C(=O)CO	53.6772	-7.5
Bictegravir	O=C(NCc1c(F)cc(F)cc1F)c1cn2c(c(O)c1=O)C(=O)N1[C@H]3CC[C@H](C3)O[C@@H]1C2	53.9437	-7.8
Formestane	C[C@]12CC[C@H]3[C@@H](CCC4=C(O)C(=O)CC[C@@]43C)[C@@H]1CCC2=O	54.261	-6.8
Entrectinib	CN1CCN(c2ccc(C(=O)Nc3n[nH]c4ccc(Cc5cc(F)cc(F)c5)cc34)c(NC3CCOCC3)c2)CC1	54.4004	-8.5
Pefloxacin	CCn1cc(C(=O)O)c(=O)c2cc(F)c(N3CCN(C)CC3)cc21	54.6477	-6.1
Triprolidine	Cc1ccc(/C(=C\CN2CCCC2)c2ccccn2)cc1	55.2927	-6.4
Fluprednisolone	C[C@]12C[C@H](O)[C@H]3[C@@H](C[C@H](F)C4=CC(=O)C=C[C@@]43C)[C@@H]1CC[C@]2(O)C(=O)CO	56.0188	-7.4
Tafluprost	CC(C)OC(=O)CCC/C=C\C[C@H]1[C@@H](O)C[C@@H](O)[C@@H]1/C=C/C(F)(F)COc1ccccc1	56.3385	-6.2
Ertapenem	C[C@@H](O)[C@H]1C(=O)N2C(C(=O)O)=C(S[C@@H]3CN[C@H](C(=O)Nc4cccc(C(=O)O)c4)C3)[C@H](C)[C@H]12	56.6959	-6.7
Midostaurin	CO[C@@H]1[C@H](N(C)C(=O)c2ccccc2)C[C@H]2O[C@]1(C)n1c3ccccc3c3c4c(c5c6ccccc6n2c5c31)C(=O)NC4	57.0247	-7.4
Bromfenac	Nc1c(CC(=O)O)cccc1C(=O)c1ccc(Br)cc1	57.0636	-6.6
Metoclopramide	CCN(CC)CCNC(=O)c1cc(Cl)c(N)cc1OC	57.077	-5.1
Cholesterol	CC(C)CCC[C@@H](C)[C@H]1CC[C@H]2[C@@H]3CC=C4C[C@@H](O)CC[C@]4(C)[C@H]3CC[C@@]21C	57.3916	-6.1
Oxymetholone	C[C@]12C/C(=C/O)C(=O)C[C@@H]1CC[C@@H]1[C@@H]2CC[C@@]2(C)[C@H]1CC[C@]2(C)O	57.5941	-6.8
Drospirenone	C[C@]12CC[C@H]3[C@H]([C@@H]1[C@@H]1C[C@@H]1[C@@]21CCC(=O)O1)[C@H]1C[C@H]1C1=CC(=O)CC[C@@]13C	58.5874	-7.3
Latanoprost	CC(C)OC(=O)CCC/C=C\C[C@H]1[C@@H](O)C[C@@H](O)[C@@H]1CC[C@@H](O)CCc1ccccc1	58.7269	-5.5
Fluvastatin	CC(C)n1c(/C=C/[C@H](O)C[C@H](O)CC(=O)O)c(-c2ccc(F)cc2)c2ccccc21	59.1628	-6.5
Alclometasone	C[C@@H]1C[C@H]2[C@H]3[C@H]([C@@H](O)C[C@]2(C)[C@@]1(O)C(=O)CO)[C@@]1(C)C=CC(=O)C=C1C[C@H]3Cl	60.7024	-6.9
Fosinopril	CCC(=O)O[C@@H](O[P@](=O)(CCCCc1ccccc1)CC(=O)N1C[C@H](C2CCCCC2)C[C@H]1C(=O)O)C(C)C	61.0118	-6
Topiramate	CC1(C)O[C@@H]2CO[C@@]3(COS(N)(=O)=O)OC(C)(C)O[C@H]3[C@@H]2O1	61.2583	-5.4
Estrone	C[C@]12CC[C@@H]3c4ccc(O)cc4CC[C@H]3[C@@H]1CCC2=O	61.774	-6.3
Anthralin	O=C1c2c(O)cccc2Cc2cccc(O)c21	61.9152	-6.8
Glycyrrhizic acid	CC1(C)[C@@H](O[C@H]2O[C@H](C(=O)O)[C@@H](O)[C@H](O)[C@H]2O[C@@H]2O[C@H](C(=O)O)[C@@H](O)[C@H](O)[C@H]2O)CC[C@@]2(C)[C@H]1CC[C@]1(C)[C@@H]2C(=O)C=C2[C@@H]3C[C@@](C)(C(=O)O)CC[C@]3(C)CC[C@]21C	61.9435	-8.1
Simvastatin	CCC(C)(C)C(=O)O[C@H]1C[C@@H](C)C=C2C=C[C@H](C)[C@H](CC[C@@H]3C[C@@H](O)CC(=O)O3)[C@H]21	63.6823	-6.8
Teniposide	COc1cc([C@@H]2c3cc4c(cc3[C@@H](O[C@@H]3O[C@@H]5CO[C@@H](c6cccs6)O[C@H]5[C@H](O)[C@H]3O)[C@H]3COC(=O)[C@H]23)OCO4)cc(OC)c1O	63.9389	-7.5
Brivaracetam	CCC[C@@H]1CC(=O)N([C@@H](CC)C(N)=O)C1	64.0397	-5
Edrophonium	CC[N+](C)(C)c1cccc(O)c1	64.4007	-4.5
Trazodone	O=c1n(CCCN2CCN(c3cccc(Cl)c3)CC2)nc2ccccn12	64.8014	-6.8
Paramethasone acetate	CC(=O)OCC(=O)[C@@]1(O)[C@H](C)C[C@H]2[C@@H]3C[C@H](F)C4=CC(=O)C=C[C@]4(C)[C@H]3[C@@H](O)C[C@@]21C	65.1769	-6.9
Fluclorolone acetonide	CC1(C)O[C@@H]2C[C@H]3[C@@H]4C[C@H](F)C5=CC(=O)C=C[C@]5(C)[C@@]4(Cl)[C@@H](Cl)C[C@]3(C)[C@]2(C(=O)CO)O1	65.1846	-6.6
Carbetocin	CC[C@H](C)[C@@H]1NC(=O)[C@H](Cc2ccc(OC)cc2)NC(=O)CCCSC[C@@H](C(=O)N2CCC[C@H]2C(=O)N[C@@H](CC(C)C)C(=O)NCC(N)=O)NC(=O)[C@H](CC(N)=O)NC(=O)[C@H](CCC(N)=O)NC1=O	65.2044	-6.8
Deflazacort	CC(=O)OCC(=O)[C@@]12N=C(C)O[C@@H]1C[C@H]1[C@@H]3CCC4=CC(=O)C=C[C@]4(C)[C@H]3[C@@H](O)C[C@@]12C	65.4783	-7.5
Acetyl sulfisoxazole	CC(=O)N(c1onc(C)c1C)S(=O)(=O)c1ccc(N)cc1	65.7949	-6.2
Benzatropine	CN1[C@H]2CC[C@@H]1C[C@H](OC(c1ccccc1)c1ccccc1)C2	66.8556	-6.7
Oxandrolone	C[C@]12COC(=O)C[C@@H]1CC[C@@H]1[C@@H]2CC[C@@]2(C)[C@H]1CC[C@]2(C)O	66.8621	-7
Simeprevir	COc1ccc2c(O[C@@H]3C[C@H]4C(=O)N[C@]5(C(=O)NS(=O)(=O)C6CC6)C[C@@H]5/C=C\CCCCN(C)C(=O)[C@@H]4C3)cc(-c3nc(C(C)C)cs3)nc2c1C	67.0269	-8.7
Artesunate	C[C@@H]1CC[C@H]2[C@@H](C)[C@H](OC(=O)CCC(=O)O)O[C@@H]3O[C@@]4(C)CC[C@@H]1[C@@]23OO4	67.3599	-5.9
Bilastine	CCOCCn1c(C2CCN(CCc3ccc(C(C)(C)C(=O)O)cc3)CC2)nc2ccccc21	67.4338	-6
Hydrocortisone cypionate	C[C@]12C[C@H](O)[C@H]3[C@@H](CCC4=CC(=O)CC[C@@]43C)[C@@H]1CC[C@]2(O)C(=O)COC(=O)CCC1CCCC1	68.3287	-7
Moexipril	CCOC(=O)[C@H](CCc1ccccc1)N[C@@H](C)C(=O)N1Cc2cc(OC)c(OC)cc2C[C@H]1C(=O)O	68.5546	-6.2
Flufenamic acid	O=C(O)c1ccccc1Nc1cccc(C(F)(F)F)c1	69.5015	-6.9
Moxifloxacin	COc1c(N2C[C@@H]3CCCN[C@@H]3C2)c(F)cc2c(=O)c(C(=O)O)cn(C3CC3)c12	69.5537	-6.7
Dihydrostreptomycin	CN[C@@H]1[C@H](O[C@H]2[C@H](O[C@@H]3[C@@H](NC(=N)N)[C@H](O)[C@@H](NC(=N)N)[C@H](O)[C@H]3O)O[C@@H](C)[C@]2(O)CO)O[C@@H](CO)[C@H](O)[C@H]1O	69.8976	-6
Spirapril	CCOC(=O)[C@H](CCc1ccccc1)N[C@@H](C)C(=O)N1CC2(C[C@H]1C(=O)O)SCCS2	69.9494	-6.1
Dosulepin	CN(C)CC/C=C1\c2ccccc2CSc2ccccc21	70.2103	-6.5
Tazobactam	C[C@]1(Cn2ccnn2)[C@H](C(=O)O)N2C(=O)C[C@H]2S1(=O)=O	70.3612	-6
Capmatinib	CNC(=O)c1ccc(-c2cnc3ncc(Cc4ccc5ncccc5c4)n3n2)cc1F	71.5992	-7.9
Thiotepa	S=P(N1CC1)(N1CC1)N1CC1	71.8498	-3.7
Agomelatine	COc1ccc2cccc(CCNC(C)=O)c2c1	72.2532	-5.9
Adenosine	Nc1ncnc2c1ncn2[C@@H]1O[C@H](CO)[C@@H](O)[C@H]1O	72.8216	-6.5
Glecaprevir	CC(C)(C)[C@@H]1NC(=O)O[C@@H]2CCC[C@H]2OC/C=C/C(F)(F)c2nc3ccccc3nc2O[C@@H]2C[C@@H](C(=O)N[C@]3(C(=O)NS(=O)(=O)C4(C)CC4)C[C@H]3C(F)F)N(C2)C1=O	75.8083	-8.5
Sulfamerazine	Cc1ccnc(NS(=O)(=O)c2ccc(N)cc2)n1	75.8388	-6.4
Tetrofosmin	CCOCCP(CCOCC)CCP(CCOCC)CCOCC	76.6175	-3.7
Difenoxin	N#CC(CCN1CCC(C(=O)O)(c2ccccc2)CC1)(c1ccccc1)c1ccccc1	77.5115	-6.6
Promazine	CN(C)CCCN1c2ccccc2Sc2ccccc21	78.0056	-6.1
Diatrizoate	CC(=O)Nc1c(I)c(NC(C)=O)c(I)c(C(=O)O)c1I	79.1077	-5.1
Selegiline	C#CCN(C)[C@H](C)Cc1ccccc1	79.2879	-4.2
Dapiprazole	Cc1ccccc1N1CCN(CCc2nnc3n2CCCC3)CC1	79.4771	-6.7
Levamisole	c1ccc([C@H]2CN3CCSC3=N2)cc1	80.3434	-5.5
Pimavanserin	CC(C)COc1ccc(CNC(=O)N(Cc2ccc(F)cc2)C2CCN(C)CC2)cc1	80.4765	-6.3
Lorcaserin	C[C@H]1CNCCc2ccc(Cl)cc21	80.5664	-5.1
Eravacycline	CN(C)[C@@H]1C(O)=C(C(N)=O)C(=O)[C@@]2(O)C(O)=C3C(=O)c4c(O)c(NC(=O)CN5CCCC5)cc(F)c4C[C@H]3C[C@@H]12	80.7797	-6.9
Dalfopristin	CCN(CC)CCS(=O)(=O)[C@@H]1CCN2C(=O)c3coc(n3)CC(=O)C[C@H](O)/C=C(C)/C=C/CNC(=O)/C=C/[C@@H](C)[C@@H](C(C)C)OC(=O)[C@@H]12	80.8728	-7.5
Mycophenolate mofetil	COc1c(C)c2c(c(O)c1C/C=C(\C)CCC(=O)OCCN1CCOCC1)C(=O)OC2	81.1448	-6.3
Pixantrone	NCCNc1ccc(NCCN)c2c1C(=O)c1ccncc1C2=O	81.3711	-7
Glasdegib	CN1CC[C@@H](NC(=O)Nc2ccc(C#N)cc2)C[C@@H]1c1nc2ccccc2[nH]1	81.393	-7.5
Droxidopa	N[C@H](C(=O)O)[C@H](O)c1ccc(O)c(O)c1	81.8814	-5.6
Arzoxifene	COc1ccc(-c2sc3cc(O)ccc3c2Oc2ccc(OCCN3CCCCC3)cc2)cc1	82.001	-6.7
Epinephrine	CNC[C@H](O)c1ccc(O)c(O)c1	82.1978	-5.3
Bicisate	CCOC(=O)[C@H](CS)NCCN[C@@H](CS)C(=O)OCC	82.3298	-3.9
Escitalopram	CN(C)CCC[C@@]1(c2ccc(F)cc2)OCc2cc(C#N)ccc21	82.8942	-6.3
Rasagiline	C#CCN[C@@H]1CCc2ccccc21	83.1001	-5.1
Fusidic acid	CC(=O)O[C@H]1C[C@@]2(C)[C@@H](C[C@@H](O)[C@H]3[C@@]4(C)CC[C@@H](O)[C@@H](C)[C@@H]4CC[C@@]32C)/C1=C(\CCC=C(C)C)C(=O)O	83.3462	-6.4
Oxytetracycline	CN(C)[C@@H]1C(O)=C(C(N)=O)C(=O)[C@@]2(O)C(O)=C3C(=O)c4c(O)cccc4[C@@](C)(O)[C@H]3[C@H](O)[C@@H]12	83.5966	-7.2
Tromantadine	CN(C)CCOCC(=O)NC12CC3CC(CC(C3)C1)C2	84.2993	-5.2
Cerivastatin	COCc1c(C(C)C)nc(C(C)C)c(/C=C/[C@@H](O)C[C@@H](O)CC(=O)O)c1-c1ccc(F)cc1	84.4973	-5.4
Levocetirizine	O=C(O)COCCN1CCN([C@H](c2ccccc2)c2ccc(Cl)cc2)CC1	84.5277	-5.7
Fluorodopa (18F)	N[C@@H](Cc1cc(O)c(O)cc1[18F])C(=O)O	85.1903	-5.7
Sacubitril	CCOC(=O)[C@H](C)C[C@@H](Cc1ccc(-c2ccccc2)cc1)NC(=O)CCC(=O)O	85.3523	-6.1
Echothiophate	CCOP(=O)(OCC)SCC[N+](C)(C)C	86.5698	-3.7
Ciclopirox	Cc1cc(C2CCCCC2)n(O)c(=O)c1	88.2509	-5.6
Thiethylperazine	CCSc1ccc2c(c1)N(CCCN1CCN(C)CC1)c1ccccc1S2	88.9811	-5.7
Cilostazol	O=C1CCc2cc(OCCCCc3nnnn3C3CCCCC3)ccc2N1	89.1634	-6.1
Lodoxamide	N#Cc1cc(NC(=O)C(=O)O)c(Cl)c(NC(=O)C(=O)O)c1	91.1045	-5.9
Cystine	N[C@@H](CSSC[C@H](N)C(=O)O)C(=O)O	93.6678	-4.4
Ospemifene	OCCOc1ccc(/C(=C(/CCCl)c2ccccc2)c2ccccc2)cc1	93.7892	-6.3
Ziprasidone	O=C1Cc2cc(CCN3CCN(c4nsc5ccccc45)CC3)c(Cl)cc2N1	93.8085	-6.8
Diclofenac	O=C(O)Cc1ccccc1Nc1c(Cl)cccc1Cl	94.4541	-6.6
Gilteritinib	CCc1nc(C(N)=O)c(Nc2ccc(N3CCC(N4CCN(C)CC4)CC3)c(OC)c2)nc1NC1CCOCC1	94.5557	-7.5
Lifitegrast	CS(=O)(=O)c1cccc(C[C@H](NC(=O)c2c(Cl)cc3c(c2Cl)CCN(C(=O)c2ccc4ccoc4c2)C3)C(=O)O)c1	94.669	-8.3
Posaconazole	CC[C@@H]([C@H](C)O)n1ncn(-c2ccc(N3CCN(c4ccc(OC[C@@H]5CO[C@@](Cn6cncn6)(c6ccc(F)cc6F)C5)cc4)CC3)cc2)c1=O	94.6989	-8
Cobicistat	CC(C)c1nc(CN(C)C(=O)N[C@@H](CCN2CCOCC2)C(=O)N[C@H](CC[C@H](Cc2ccccc2)NC(=O)OCc2cncs2)Cc2ccccc2)cs1	94.9669	-6.9
Trametinib	CC(=O)Nc1cccc(-n2c(=O)n(C3CC3)c(=O)c3c(Nc4ccc(I)cc4F)n(C)c(=O)c(C)c32)c1	96.0745	-7.3
Ivosidenib	N#Cc1ccnc(N2C(=O)CC[C@H]2C(=O)N(c2cncc(F)c2)[C@H](C(=O)NC2CC(F)(F)C2)c2ccccc2Cl)c1	96.6349	-7.8
Choline	C[N+](C)(C)CCO	97.4767	-3
Oxetacaine	CN(C(=O)CN(CCO)CC(=O)N(C)C(C)(C)Cc1ccccc1)C(C)(C)Cc1ccccc1	97.6801	-6.6
Nintedanib	COC(=O)c1ccc2c(c1)NC(=O)/C2=C(\Nc1ccc(N(C)C(=O)CN2CCN(C)CC2)cc1)c1ccccc1	97.7198	-6.4
Prednisolone	C[C@]12C[C@H](O)[C@H]3[C@@H](CCC4=CC(=O)C=C[C@@]43C)[C@@H]1CC[C@]2(O)C(=O)CO	98.2153	-7.2
Dopexamine	Oc1ccc(CCNCCCCCCNCCc2ccccc2)cc1O	98.3499	-5.3
Prazosin	COc1cc2nc(N3CCN(C(=O)c4ccco4)CC3)nc(N)c2cc1OC	98.5006	-5.8
D-Serine	N[C@H](CO)C(=O)O	99.2793	-3.6
N-Cyclohexyl-N'-phenyl-1,4-phenylenediamine	c1ccc(Nc2ccc(NC3CCCCC3)cc2)cc1	99.2828	-6
